# Supplementary material for: Detection of Hybrids in Willows (Salix, Salicaceae) Using Genome-Wide DArTseq Markers
Source: Plants (Basel). 2024 Feb 26;13(5):639. doi: 10.3390/plants13050639 (PMC10935248; doi:10.3390/plants13050639)
Supplement: Supplementary file 1 [file plants-13-00639-s001.zip]

Archive with 3 entries (3 files):
- Figure S1.pdf
- Figures S2.pdf
- Table S1.xlsx
