# Supplementary material for: Detection of Hybrids in Willows (Salix, Salicaceae) Using Genome-Wide DArTseq Markers
Source: Plants (Basel). 2024 Feb 26;13(5):639. doi: 10.3390/plants13050639 (PMC10935248; doi:10.3390/plants13050639)
Supplement: Supplementary file 1 [file plants-13-00639-s001.zip › Table S1.xlsx]

## Sheet: Samples
Supplementary data - Table S1: Samples used in the study. Information on origin contains: orig. - origin of sample, nat. = natural, collected in the field, cult. = cultivated, cult./nat. = from cultibation with known origin; coun. - country name abbreviated according to the ISO 3166-1; team - sample provided by J. weger team (JW), or R. J. Vašut team (RJV); ID herb. - number (ID) of the herbarium…
DNA sample				Taxonomy				Origin of sample
ID	dataset	project	isolated by	species	code	hybrid formula	subg.	orig.	coun.	locality	GPS	team	herb. coll.	ID herb	internal ID
G01	CCV	DWI15-1960	MP	Salix caprea	CAP	-	Vetrix	cult.	CZ	Průhonice RILOG		JW			S-capVUK_368
G02	CCV	DWI15-1960	MP	Salix caprea	CAP	-	Vetrix	cult.	CZ	Kunovice FGMRI		JW			S-capKun_321
G03	CCV	DWI15-1960	MP	Salix caprea	CAP	-	Vetrix	cult.	CZ	Kunovice FGMRI		JW			S-capKun_322
G04	CCV	DWI15-1960	MP	Salix caprea	CAP	-	Vetrix	cult.	CZ	Kunovice FGMRI		JW			S-capKun_325
G05	CCV	DWI15-1960	MP	Salix caprea	CAP	-	Vetrix	cult.	CZ	Kunovice FGMRI		JW			S-capKun_326
G06	CCV	DWI15-1960	MP	Salix caprea	CAP	-	Vetrix	cult.	CZ	Kunovice FGMRI		JW			S-capKun_327
G07	CCV	DWI15-1960	MP	Salix caprea (cf.)	CAP	-	Vetrix	nat.	CH	Olten, Chrebskanal	47.2899400, 7.7541422	JW			S-capOlt_330
G08	CCV	DWI15-1960	MP	Salix caprea	CAP	-	Vetrix	nat.	CZ	Valeč	50.1741314, 13.2545647	JW			S-capVal_371
G09	CCV	DWI15-1960	MP	Salix caprea	CAP	-	Vetrix	nat.	CZ	Dolní Žandov	50.0179458, 12.5510108	JW			S-capŽan_372
G10	CCV	DWI15-1960	MP	Salix caprea	CAP	-	Vetrix	nat.	CZ	Dolní Žandov	50.0179458, 12.5510108	JW			S-capŽan_373
G11	CCV	DWI15-1960	MP	Salix caprea	CAP	-	Vetrix	nat.	CZ	Kynžvart	49.9995642, 12.6136886	JW			S-capKyn_375
G12	CCV	DWI15-1960	MP	Salix caprea	CAP	-	Vetrix	cult./nat.	CZ	Průhonice RILOG | orig. Velké Popovice, Brtnice	49.3069456, 15.6764183	JW			S-capBrt*396/15
G13	CCV	DWI15-1960	MP	Salix caprea	CAP	-	Vetrix	cult./nat.	CZ	Průhonice RILOG | orig. Velké Popovice, Brtnice	49.3069456, 15.6764183	JW			S-capBrt*397/15
G14	CCV	DWI15-1960	MP	Salix caprea	CAP	-	Vetrix	cult./nat.	CZ	Průhonice RILOG | orig. Velké Popovice, Brtnice	49.3069456, 15.6764183	JW			S-capBrt*396/15
G15	CCV	DWI15-1960	MP	Salix caprea	CAP	-	Vetrix	cult./nat.	CZ	Průhonice RILOG | orig. Velké Popovice, Brtnice	49.3069456, 15.6764183	JW			S-capBrt*397/15
G16	CCV	DWI15-1960	MP	Salix caprea	CAP	-	Vetrix	cult./nat.	CZ	Průhonice RILOG | orig. Velké Popovice, Brtnice	49.3069456, 15.6764183	JW			S-capBrt*407/15
G17	CCV	DWI15-1960	MP	Salix caprea	CAP	-	Vetrix	cult./nat.	CZ	Průhonice RILOG | orig. Velké Popovice, Brtnice	49.3069456, 15.6764183	JW			S-capBrt*408/15
G18	CCV	DWI15-1960	MP	Salix caprea	CAP	-	Vetrix	cult./nat.	CZ	Průhonice RILOG | orig. Velké Popovice, Brtnice	49.3069456, 15.6764183	JW			S-capBrt*409/15
G19	CCV	DWI15-1960	MP	Salix caprea	CAP	-	Vetrix	cult./nat.	CZ	Průhonice RILOG | orig. Velké Popovice, Brtnice	49.3069456, 15.6764183	JW			S-capBrt*410/15
G20	CCV	DWI15-1960	MP	Salix cf. caprea	CAP	-	Vetrix	cult./nat.	CZ	Průhonice RILOG | orig. Velké Popovice	49.3069456, 15.6764183	JW			S-capBrt*411/15
G21	CCV	DWI15-1960	MP	Salix caprea	CAP	-	Vetrix	cult./nat.	CZ	Průhonice RILOG | orig. Všechromy, Kašovice	49.9443783, 14.6396253	JW			S-capBrt*412/15
G22	CCV	DWI15-1960	MP	Salix caprea	CAP	-	Vetrix	cult./nat.	CZ	Průhonice RILOG | orig. Dolní Jirčany, fishpond	49.9494192, 14.5241161	JW			S-capJir*406/15
G23	CCV	DWI15-1960	MP	Salix caprea	CAP	-	Vetrix	nat.	SK	Terchová, Nová Dolina	49.2331939, 19.0513197	JW			S-capVr2
G24	CCV	DWI15-1960	MP	Salix sp.		S. cinerea × S. viminalis × ?	Vetrix	cult.	CZ	Průhonice RILOG | orig. Stebno		JW			S-cinEko_031
G25	CCV	DWI15-1960	MP	Salix cinerea	CIN	-	Vetrix	nat.	CZ	Nepomyšl, Dvérce, kaolin quarry	50.1881019, 13.3025611	JW			S-cinNep_352
G26	CCV	DWI15-1960	MP	Salix cinerea	CIN	-	Vetrix	cult./nat.	HU	Průhonice RILOG | orig. Kadarcsi csarda, Hortobagy puszta	47.5533733, 21.3251736	JW			S-cinHor_248
G27	CCV	DWI15-1960	MP	Salix cinerea	CIN	-	Vetrix	cult./nat.	HU	Průhonice RILOG | orig. Hortobagy, Hortobagy puszta	47.5826139, 21.1525369	JW			S-cinHor_252
G28	CCV	DWI15-1960	MP	Salix cinerea	CIN	-	Vetrix	cult./nat.	CZ	Průhonice RILOG | orig. Kostelany	49.2030739, 17.3828450	JW			S-cinKun_312
G29	CCV	DWI15-1960	MP	Salix cinerea	CIN	-	Vetrix	cult./nat.	CZ	Průhonice RILOG | orig. Strážnice	48.9322492, 17.2967297	JW			S-cinKun_313
G30	CCV	DWI15-1960	MP	Salix cinerea	CIN	-	Vetrix	cult.	CZ	Průhonice RILOG | orig. Kunovice		JW			S-cinKun_314
G31	CCV	DWI15-1960	MP	Salix cinerea	CIN	-	Vetrix	cult./nat.	DE	Průhonice RILOG | orig. Waldsieversdorf	52.5417742, 14.0685586	JW			S-cinKun_315
G32	CCV	DWI15-1960	MP	Salix cinerea	CIN	-	Vetrix	cult.	CZ	Průhonice RILOG | orig. Kunovice		JW			S-cinKun_316
G33	CCV	DWI15-1960	MP	Salix sp.		S. cinerea × S. viminalis × ?	Vetrix	cult.	CZ	Průhonice RILOG | orig. Kunovice		JW			S-cinKun_317
G34	CCV	DWI15-1960	MP	Salix sp.		S. caprea × S. viminalis × ?	Vetrix	cult.	CZ	Průhonice RILOG | orig. Kunovice		JW			S-cinKun_318
G35	CCV	DWI15-1960	MP	Salix sp.		S. cinerea (× ?)	Vetrix	cult.	CZ	Průhonice RILOG | orig. Kunovice		JW			S-cinKun_319
G36	CCV	DWI15-1960	MP	Salix cinerea	CIN	-	Vetrix	cult.	CZ	Průhonice RILOG | orig. Techovice		JW			S-cinKun_320
G37	CCV	DWI15-1960	MP	Salix ×holosericea	cin-vim	S. cinerea × S. viminalis	Vetrix	cult./nat.	CZ	Průhonice RILOG | orig. Dalovice	50.4256231, 14.8798431	JW			S-cin669_342
G38	CCV	DWI15-1960	MP	Salix cinerea	CIN	-	Vetrix	nat.	CZ	Kynžvart	49.9995642, 12.6136886	JW			S-cinKyn_376
G39	CCV	DWI15-1960	MP	Salix cinerea	CIN	-	Vetrix	nat.	CZ	Kynžvart	49.9995642, 12.6136886	JW			S-cinKyn_377
G40	CCV	DWI15-1960	MP	Salix cinerea	CIN	-	Vetrix	cult.	CZ	Průhonice RILOG | orig. Ondřejov		JW			S-cinMir*394/15
G41	CCV	DWI15-1960	MP	Salix cinerea	CIN	-	Vetrix	cult.	CZ	Průhonice RILOG | orig. Ondřejov		JW			S-cinMir*395/15
G42	CCV	DWI15-1960	MP	Salix caprea	CAP	-	Vetrix	nat.	SK	Terchová, Nová Dolina	49.2331939, 19.0513197	JW			S-cinVra*401/15
G43	CCV	DWI15-1960	MP	Salix viminalis	VIM	-	Vetrix	cult.	SK	Průhonice RILOG | orig. Gabčikovo		JW			S-Gabcik_047
G47	CCV	DWI15-1960	MP	Salix viminalis	VIM	-	Vetrix	cult.	CZ	Průhonice RILOG | orig.		JW			S-vimStř_004
G48	CCV	DWI15-1960	MP	Salix ×rubra	pur-vim	S. purpurea × S. viminalis	Vetrix	nat.	FR	Cedyna		JW			S-vimCed_236
G49	CCV	DWI15-1960	MP	Salix ×rubra	pur-vim	S. purpurea × S. viminalis	Vetrix	cult.	FR	Průhonice RILOG | orig. France		JW			S-vimFra_370
G50	CCV	DWI15-1960	MP	Salix viminalis	VIM	-	Vetrix	cult.	CZ	Průhonice RILOG | orig. Horní Moštěnice		JW	R. J. Vašut	50082	S-vimMoš-264
G51	CCV	DWI15-1960	MP	Salix viminalis	VIM	-	Vetrix	cult.	CZ	Průhonice RILOG | orig. Horní Moštěnice		JW	R. J. Vašut	50077	S-vimMoš-310
G52	CCV	DWI15-1960	MP	Salix viminalis	VIM	-	Vetrix	cult.	CZ	Průhonice RILOG | orig. Žilina		JW			S-vimŽil-519
G53	CCV	DWI15-1960	MP	Salix ×rubens	alb-fra	S. alba × S. fragilis	Vetrix	cult./nat.	AT	Průhonice RILOG | orig. Linz, Sankt Martin	48.2366719, 14.2872517	JW			S-vimStM_276
G54	CCV	DWI15-1960	MP	Salix viminalis	VIM	-	Vetrix	cult.	CZ	Průhonice RILOG | orig. Kunovice		JW			S-vimKun_297
G55	CCV	DWI15-1960	MP	Salix viminalis	VIM	-	Vetrix	cult.	CZ	Průhonice RILOG | orig. Horní Moštěnice		JW			S-vimKun_298
G56	CCV	DWI15-1960	MP	Salix viminalis	VIM	-	Vetrix	cult.	CZ	Průhonice RILOG | orig. Kunovice		JW			S-vimKun_299
G57	CCV	DWI15-1960	MP	Salix viminalis	VIM	-	Vetrix	cult.	CZ	Průhonice RILOG | orig. Kunovice		JW			S-vimKun_300
G58	CCV	DWI15-1960	MP	Salix viminalis	VIM	-	Vetrix	cult.	CZ	Průhonice RILOG | orig. Kunovice		JW			S-vimKun_301
G59	CCV	DWI15-1960	MP	Salix viminalis	VIM	-	Vetrix	cult.	CZ	Průhonice RILOG | orig. Kunovice		JW			S-vimKun_302
G60	CCV	DWI15-1960	MP	Salix viminalis	VIM	-	Vetrix	cult.	CZ	Průhonice RILOG | orig. Kunovice		JW			S-vimKun_303
G61	CCV	DWI15-1960	MP	Salix viminalis	VIM	-	Vetrix	cult.	CZ	Průhonice RILOG | orig. Kunovice		JW			S-vimKun_304
G62	CCV	DWI15-1960	MP	Salix viminalis	VIM	-	Vetrix	cult.	CZ	Průhonice RILOG | orig. Kunovice		JW			S-vimKun_305
G63	CCV	DWI15-1960	MP	Salix viminalis	VIM	-	Vetrix	cult.	CZ	Průhonice RILOG | orig. Kunovice		JW			S-vimKun_306
G64	CCV	DWI15-1960	MP	Salix viminalis	VIM	-	Vetrix	cult.	CZ	Průhonice RILOG | orig. Kunovice		JW			S-vimKun_307
G65	CCV	DWI15-1960	MP	Salix viminalis	VIM	-	Vetrix	cult.	CZ	Průhonice RILOG | orig. Kunovice		JW			S-vimKun_308
G66	CCV	DWI15-1960	MP	Salix viminalis	VIM	-	Vetrix	cult.	CZ	Průhonice RILOG | orig. Horní Moštěnice		JW			S-vimKun_309
G67	CCV	DWI15-1960	MP	Salix viminalis	VIM	-	Vetrix	cult.	CZ	Průhonice RILOG | orig. Kunovice		JW			S-vimKun_310
G68	CCV	DWI15-1960	MP	Salix viminalis	VIM	-	Vetrix	cult.	CZ	Průhonice RILOG | orig. Kunovice		JW			S-vimKun_311
G69	CCV	DWI15-1960	MP	Salix viminalis	VIM	-	Vetrix	nat.	DE	Grimmelshofen, Mühlenbach	47.7866286, 8.5041894	JW			S-vimGri_334
G70	CCV	DWI15-1960	MP	Salix ×smithiana	cap-vim	S. caprea × S. viminalis	Vetrix	cult.	CZ	Průhonice RILOG | orig. Praha		JW	R. J. Vašut	50079	S-smiPha-206
G71	CCV	DWI15-1960	MP	Salix ×smithiana	cap-vim	S. caprea × S. viminalis	Vetrix	cult.	CZ	Průhonice RILOG | orig. Brno		JW	R. J. Vašut	50080	S-smiBrn-218
G72	CCV	DWI15-1960	MP	Salix ×smithiana	cap-vim	S. caprea × S. viminalis	Vetrix	cult.	CZ	Průhonice RILOG | orig. Valov		JW			S-smiVal-237
G73	CCV	DWI15-1960	MP	Salix ×smithiana	cap-vim	S. caprea × S. viminalis	Vetrix	cult.	CZ	Průhonice RILOG | orig. Bušovice	49.7955231, 13.5346569	JW			S-smithD-383
G74	CCV	DWI15-1960	MP	Salix ×smithiana	cap-vim	S. caprea × S. viminalis	Vetrix	cult./nat.	SK	Průhonice RILOG | orig. Dobšiná	48.8680033, 20.3038617	JW	R. J. Vašut	50078	S-smiDob-417
G75	CCV	DWI15-1960	MP	Salix ×smithiana	cap-vim	S. caprea × S. viminalis	Vetrix	cult.	CZ	Průhonice RILOG | orig. Přerov		JW			S-smiPře-150
G76	CCV	DWI15-1960	MP	Salix ×smithiana	cap-vim	S. caprea × S. viminalis	Vetrix	cult.	CZ	Průhonice RILOG		JW			S-capwin-705
G77	CCV	DWI15-1960	MP	Salix viminalis	VIM	-	Vetrix	cult.	CZ	Průhonice RILOG		JW	R. J. Vašut	50081	S-rosvim-088
G78	CCV	DWI15-1960	MP	Salix ×holosericea	cin-vim	S. cinerea × S. viminalis	Vetrix	cult.	CZ	Průhonice RILOG		JW	R. J. Vašut	50083	S-vimdas-547
G79	CCV	DWI15-1960	MP	Salix sp.		S. cinerea × ?	Vetrix	nat.	CZ	Kynžvart	49.9995642, 12.6136886	JW			S-capcin_374
G80	CCV	DWI15-1960	MP	Salix cf. cinerea	CIN	S. cinerea (× ?)	Vetrix	nat.	SK	Terchová, Nová Dolina	49.2331939, 19.0513197	JW			S-capcin*400/15
A001	AF	DWI19-4801	MP	Salix fragilis	FRA	-	Salix	nat.	CZ	Moravia, Horní Bečva, Bečva river (dam)	49.4200367, 18.3186908	RJV	R. J. Vašut	50084	001_fraFTF-HB
A002	AF	DWI19-4801	MP	Salix fragilis	FRA	-	Salix	nat.	CZ	Moravia, Horní Bečva, Okrúhlanka	49.4163097, 18.3166150	RJV	R. J. Vašut	50085	002_fraFTF-HB
A003	AF	DWI19-4801	MP	Salix 'Tristis'	trs		Salix	cult.	CZ	Moravia, Olomouc, Nové Sady, Trnkova str.	49.5806428, 17.2513825	RJV	R. J. Vašut	50086	003_penAB-OlTrn
A004	AF	DWI19-4801	MP	Salix alba	ALB	-	Salix	cult.	CZ	Moravia, Olomouc, Nové Sady, Zikova str.	49.5776808, 17.2545067	RJV	R. J. Vašut	50087	004_penABA-OlZik
A005	AF	DWI19-4801	MP	Salix babylonica 'Babylon'	BAB	-	Salix	cult.	CZ	Moravia, Olomouc, Envelopa University campus	49.5924533, 17.2645761	RJV	R. J. Vašut	50088	005_babBB-Enve
A006	AF	DWI19-4801	MP	Salix ×rubens	alb-fra	S. alba × S. fragilis	Salix	cult.	CZ	Moravia, Olomouc, Povel, Voskovcova str.	49.5740625, 17.2499178	RJV	R. J. Vašut	50089	006_penBF-kapl
A007	AF	DWI19-4801	MP	Salix 'Tristis'	trs		Salix	cult.	CZ	Moravia, Olomouc, bank of Mlýnský stream	49.5887203, 17.2578478	RJV	R. J. Vašut	50090	007_penABF-Sant
A008	AF	DWI19-4801	MP	Salix alba	ALB	-	Salix	cult.	CZ	Moravia, Olomouc, Legionářská str.	49.5986719, 17.2457672	RJV	R. J. Vašut	50091	008_penABA-OlLeg
A009	AF	DWI19-4801	MP	Salix alba	ALB	-	Salix	nat.	CZ	Moravia, Olomouc, Nový Svět, Morava river	49.5791906, 17.2637861	RJV	R. J. Vašut	50092	009_albAFA-NSv
A011	AF	DWI19-4801	MP	Salix ×rubens	alb-fra	S. alba × S. fragilis	Salix	nat.	CZ	Moravia, Olomouc, Nový Svět, blind arm of Morava river	49.5639308, 17.2667392	RJV	R. J. Vašut	50094	011_hybAF-NSv
A012	AF	DWI19-4801	MP	Salix ×rubens	alb-fra	S. alba × S. fragilis	Salix	nat.	CZ	Moravia, Olomouc, Nový Svět, blind arm of Morava river	49.5655922, 17.2688394	RJV	R. J. Vašut	50095	012_hybAF-NSv
A013	AF	DWI19-4801	MP	Salix triandra	TRI		Salix	nat.	CZ	Moravia, Olomouc, Nový Svět, blind arm of Morava river	49.5655889, 17.2677506	RJV	R. J. Vašut	50096	013_triTT-NSv
A014	AF	DWI19-4801	MP	Salix ×rubens	alb-fra	S. alba × S. fragilis	Salix	nat.	CZ	Moravia, Olomouc, Nový Svět, blind arm of Morava river	49.5656078, 17.2683514	RJV	R. J. Vašut	50097	014_hybAT-NSv
A016	AF	DWI19-4801	MP	Salix alba	ALB	-	Salix	nat.	CZ	Moravia, Olomouc, Nový Svět, blind arm of Morava river	49.5652025, 17.2682519	RJV	R. J. Vašut	50099	016_albAA-NSv
A017	AF	DWI19-4801	MP	Salix ×rubens	alb-fra	S. alba × S. fragilis	Salix	nat.	CZ	Moravia, Olomouc, Nový Svět, blind arm of Morava river	49.5652303, 17.2679033	RJV	R. J. Vašut	50100	017_hybAF-NSv
A018	AF	DWI19-4801	MP	Salix alba	ALB	-	Salix	nat.	CZ	Moravia, Olomouc, Morava river	49.5624972, 17.2680883	RJV	R. J. Vašut	50101	018_albAA-OloJ
A020	AF	DWI19-4801	MP	Salix alba	ALB	-	Salix	nat.	CZ	Moravia, Olomouc, Morava river	49.5624592, 17.2685767	RJV	R. J. Vašut	50103	020_albAF-OloJ
A021	AF	DWI19-4801	MP	Salix alba	ALB	-	Salix	nat.	CZ	Moravia, Olomouc, Morava river	49.5629461, 17.2679650	RJV	R. J. Vašut	50104	021_albAT-OloJ
A023	AF	DWI19-4801	MP	Salix alba	ALB	-	Salix	nat.	CZ	Moravia, Olomouc, Morava river	49.5629461, 17.2679650	RJV	R. J. Vašut	50106	023_albATA-OloJ
A025	AF	DWI19-4801	MP	Salix alba	ALB	-	Salix	nat.	CZ	Moravia, Olomouc, Morava river	49.5629461, 17.2679650	RJV	R. J. Vašut	50108	025_albAA-OloJ
A026	AF	DWI19-4801	MP	Salix alba	ALB	-	Salix	nat.	CZ	Moravia, Náklo, gravel pit	49.6724739, 17.1391869	RJV	R. J. Vašut (J. Lukavský)	50109	026_albAA-Nak
A028	AF	DWI19-4801	MP	Salix alba	ALB	-	Salix	nat.	CZ	Moravia, Náklo, gravel pit	49.6724739, 17.1391869	RJV	R. J. Vašut (J. Lukavský)	50111	028_albAFT-Nak
A029	AF	DWI19-4801	MP	Salix ×rubens	alb-fra	S. alba × S. fragilis	Salix	nat.	CZ	Moravia, Náklo, gravel pit	49.6724739, 17.1391869	RJV	R. J. Vašut (J. Lukavský)	50112	029_hybAF-Nak
A033	AF	DWI19-4801	MP	Salix fragilis	FRA	-	Salix	nat.	CZ	Moravia, Náklo, gravel pit	49.6724739, 17.1391869	RJV	R. J. Vašut (J. Lukavský)	50116	033_fraFT-Nak
A034	AF	DWI19-4801	MP	Salix alba	ALB	-	Salix	nat.	CZ	Moravia, Litovel	49.7103553, 17.0676042	RJV	R. J. Vašut (J. Lukavský)	50117	034_albATA-LitZ
A035	AF	DWI19-4801	MP	Salix fragilis	FRA	-	Salix	nat.	CZ	Moravia, Litovel - Nové Zámky	49.7125883, 17.0601047	RJV	R. J. Vašut (J. Lukavský)	50118	035_fraAFT-most
A036	AF	DWI19-4801	MP	Salix ×rubens	alb-fra	S. alba × S. fragilis	Salix	nat.	CZ	Moravia, Litovel - Nové Zámky	49.7124372, 17.0605647	RJV	R. J. Vašut (J. Lukavský)	50119	036_hybAFT-NZam
A038	AF	DWI19-4801	MP	Salix ×rubens	alb-fra	S. alba × S. fragilis	Salix	nat.	CZ	Moravia, Nové Zámky, Pod Templem, alluvial meadow	49.7197975, 17.0300317	RJV	R. J. Vašut (J. Lukavský)	50121	037_hybAT-NZam
A039	AF	DWI19-4801	MP	Salix fragilis	FRA	-	Salix	nat.	CZ	Moravia, Nové Zámky, Pod Templem, alluvial meadow	49.7197975, 17.0300317	RJV	R. J. Vašut (J. Lukavský)	50122	039_fraFT-NZam
A043	AF	DWI19-4801	MP	Salix alba	ALB	-	Salix	nat.	CZ	Moravia, Nové Zámky, Morava river	49.7158461, 17.0260847	RJV	R. J. Vašut (J. Lukavský)	50126	043_albAA-NZam
A044	AF	DWI19-4801	MP	Salix ×rubens	alb-fra	S. alba × S. fragilis	Salix	nat.	CZ	Moravia, Nové Zámky, alluvial meadow	49.7187344, 17.0286156	RJV	R. J. Vašut (J. Lukavský)	50127	044_hybAFT-NZam
A045	AF	DWI19-4801	MP	Salix fragilis	FRA	-	Salix	nat.	CZ	Moravia, Nové Mlýny, Morava river	49.7328278, 16.9944281	RJV	R. J. Vašut (J. Lukavský)	50128	045_fraFT-NMly
A046	AF	DWI19-4801	MP	Salix fragilis	FRA	-	Salix	nat.	CZ	Moravia, Nové Mlýny, Morava river	49.7324636, 16.9947069	RJV	R. J. Vašut (J. Lukavský)	50129	046_fraFTF-NMly
A047	AF	DWI19-4801	MP	Salix ×rubens	alb-fra	S. alba × S. fragilis	Salix	nat.	CZ	Moravia, Nové Mlýny, Morava river	49.7318742, 16.9956619	RJV	R. J. Vašut (J. Lukavský)	50130	047_hybAFT-NMly
A048	AF	DWI19-4801	MP	Salix ×rubens	alb-fra	S. alba × S. fragilis	Salix	nat.	CZ	Moravia, Mohelnice, gravel pit	49.7816400, 16.9545919	RJV	R. J. Vašut (J. Lukavský)	50131	048_hybFTd-Moh
A049	AF	DWI19-4801	MP	Salix alba	ALB	-	Salix	nat.	CZ	Moravia, Mohelnice, gravel pit	49.7815819, 16.9540969	RJV	R. J. Vašut (J. Lukavský)	50132	049_albAA-Moh
A052	AF	DWI19-4801	MP	Salix ×rubens	alb-fra	S. alba × S. fragilis	Salix	nat.	CZ	Moravia, Mohelnice, gravel pit	49.7823397, 16.9540233	RJV	R. J. Vašut (J. Lukavský)	50135	052_hybAFT-Moh
A053	AF	DWI19-4801	MP	Salix triandra	TRI	-	Salix	nat.	CZ	Moravia, Mohelnice, gravel pit	49.7822011, 16.9540769	RJV	R. J. Vašut (J. Lukavský)	50136	053_triTT-Moh
A054	AF	DWI19-4801	MP	Salix ×rubens	alb-fra	S. alba × S. fragilis	Salix	nat.	CZ	Moravia, Mohelnice, gravel pit	49.7828722, 16.9556581	RJV	R. J. Vašut (J. Lukavský)	50137	054_hybAF-Moh
A055	AF	DWI19-4801	MP	Salix fragilis	FRA	-	Salix	nat.	CZ	Moravia, Mohelnice, gravel pit	49.7828722, 16.9556581	RJV	R. J. Vašut (J. Lukavský)	50138	055_fraFT-Moh
A056	AF	DWI19-4801	MP	Salix ×rubens	alb-fra	S. alba × S. fragilis	Salix	nat.	CZ	Moravia, Mohelnice, gravel pit	49.7806694, 16.9545422	RJV	R. J. Vašut (J. Lukavský)	50141	056_fraFAF
A057	AF	DWI19-4801	MP	Salix ×rubens	alb-fra	S. alba × S. fragilis	Salix	nat.	CZ	Moravia, Mohelnice, gravel pit	49.7812167, 16.9548642	RJV	R. J. Vašut (J. Lukavský)	50142	057_fraFAF-Moh
A058	AF	DWI19-4801	MP	Salix ×rubens	alb-fra	S. alba × S. fragilis	Salix	nat.	CZ	Moravia, Mohelnice, gravel pit	49.7811472, 16.9545422	RJV	R. J. Vašut (J. Lukavský)	50143	058_hybFT-Moh
A060	AF	DWI19-4801	MP	Salix ×rubens	alb-fra	S. alba × S. fragilis	Salix	nat.	CZ	Moravia, Králová, alluvial meadows	49.7579125, 17.0365636	RJV	R. J. Vašut (J. Lukavský)	50145	060_fraFF-Kral
A061	AF	DWI19-4801	MP	Salix fragilis	FRA	-	Salix	nat.	CZ	Moravia, Králová, alluvial meadows	49.7578467, 17.0367447	RJV	R. J. Vašut (J. Lukavský)	50146	061_fraFT-Kral
A062	AF	DWI19-4801	MP	Salix ×rubens	alb-fra	S. alba × S. fragilis	Salix	nat.	CZ	Moravia, Králová, alluvial meadows	49.7579194, 17.0362297	RJV	R. J. Vašut (J. Lukavský)	50147	062_hybAF-Kral
A063	AF	DWI19-4801	MP	Salix alba	ALB	-	Salix	nat.	CZ	Moravia, Litovel, alluvial forest	49.7087864, 17.0871986	RJV	R. J. Vašut (J. Lukavský)	50148	063_albAA-LitV
A064	AF	DWI19-4801	MP	Salix fragilis	FRA	-	Salix	nat.	CZ	Moravia, Litovel, alluvial forest	49.7087864, 17.0871986	RJV	R. J. Vašut (J. Lukavský)	50149	064_fraFF-LitV
A065	AF	DWI19-4801	MP	Salix fragilis	FRA	-	Salix	nat.	CZ	Moravia, Litovel, alluvial forest	49.7087864, 17.0871986	RJV	R. J. Vašut (J. Lukavský)	50150	065_fraFF-LitV
A066	AF	DWI19-4801	MP	Salix ×rubens	alb-fra	S. alba × S. fragilis	Salix	nat.	CZ	Moravia, Pňovice, alluvial forest	49.7016575, 17.1547578	RJV	R. J. Vašut (J. Lukavský)	50151	066_hybAFT-Pno
A067	AF	DWI19-4801	MP	Salix ×rubens	alb-fra	S. alba × S. fragilis	Salix	nat.	CZ	Moravia, Pňovice, alluvial forest	49.7016575, 17.1547578	RJV	R. J. Vašut (J. Lukavský)	50152	067_hybAT-Pno
A068	AF	DWI19-4801	MP	Salix alba	ALB	-	Salix	nat.	CZ	Moravia, Pňovice, alluvial forest	49.7016575, 17.1547578	RJV	R. J. Vašut (J. Lukavský)	50153	068_albAA-Pnov
A069	AF	DWI19-4801	MP	Salix fragilis	FRA	-	Salix	nat.	CZ	Moravia, Lhota nad Moravou, alluvial forest	49.6797486, 17.1459508	RJV	R. J. Vašut (J. Lukavský)	50154	069_fraFF-LhnM
A070	AF	DWI19-4801	MP	Salix ×rubens	alb-fra	S. alba × S. fragilis	Salix	nat.	CZ	Moravia, Lhota nad Moravou, alluvial forest	49.6797486, 17.1459508	RJV	R. J. Vašut (J. Lukavský)	50155	070_hybAT-LhnM
A071	AF	DWI19-4801	MP	Salix ×rubens	alb-fra	S. alba × S. fragilis	Salix	nat.	CZ	Moravia, Lhota nad Moravou, alluvial forest	49.6797486, 17.1459508	RJV	R. J. Vašut (J. Lukavský)	50156	071_hybAFT-LhnM
A072	AF	DWI19-4801	MP	Salix 'Erythroflexuosa'	ery		Salix	cult.	CZ	Lhota nad Moravou, public green space	49.6760794, 17.1449464	RJV	R. J. Vašut	50157	072_matBB-LhnM
A073	AF	DWI19-4801	MP	Salix ×rubens	alb-fra	S. alba × S. fragilis	Salix	cult.	CZ	Průhonice RILOG | orig. Brno (Chmelař)		JW	-		073_albBrn-117
A074	AF	DWI19-4801	MP	Salix alba	ALB	-	Salix	nat.	RS	Průhonice RILOG | orig. Novi Sad		JW	-		074_albJug-204
A075	AF	DWI19-4801	MP	Salix alba	ALB	-	Salix	cult./nat.	FR	Průhonice RILOG | orig. Nogent-sur Vernisson	47.8282025, 2.7396339	JW	-		075-albCar-640
A076	AF	DWI19-4801	MP	Salix ×rubens	alb-fra	S. alba × S. fragilis	Salix	cult./nat.	RS	Průhonice RILOG | orig. Novi Sad	45.2270394, 19.8280075	JW	-		076_albPyr-141
A077	AF	DWI19-4801	MP	Salix ×rubens	alb-fra	S. alba × S. fragilis	Salix	cult.	CZ	Průhonice RILOG | orig. Kunovice		JW	-		054_albwin-123
A078	AF	DWI19-4801	MP	Salix alba	ALB	-	Salix	cult.	CZ	Průhonice RILOG | orig. Kunovice		JW	-		078_albwin-129
A079	AF	DWI19-4801	MP	Salix alba	ALB	-	Salix	cult.	CZ	Průhonice RILOG | orig. Kunovice		JW	-		079_albwin-126
A080	AF	DWI19-4801	MP	Salix alba	ALB	-	Salix	cult./nat.	HU	Průhonice RILOG | orig. Felsöpöröbly	46.2140381, 18.8783506	JW	-		080_albMLR-447
A081	AF	DWI19-4801	MP	Salix ×hermaphroditica		S. fragilis × S. pentandra	Salix	cult./nat.	CZ	Průhonice RILOG | orig. Veselí n.L	49.1810072, 14.7091881	JW	-		081_rubVes-391
A082	AF	DWI19-4801	MP	Salix ×rubens	alb-fra	S. alba × S. fragilis	Salix	cult./nat.	SK	Průhonice RILOG | orig. Liptovský Michal	49.0976914, 19.4414181	JW	-		082_rubLip-195
A083	AF	DWI19-4801	MP	Salix alba	ALB	-	Salix	cult.	IT	Průhonice RILOG | orig. Casale Monferato	45.1426136, 8.4500072	JW	-		083_albSI2-638
A084	AF	DWI19-4801	MP	Salix ×rubens	alb-fra	S. alba × S. fragilis	Salix	cult./nat.	CZ	Průhonice RILOG | orig. Horní Moštěnice	49.4096969, 17.4667369	JW	-		084_basf-271
A085	AF	DWI19-4801	MP	Salix alba	ALB	-	Salix	cult.	CZ	Průhonice RILOG		JW	-		085_albAdi-465
A086	AF	DWI19-4801	MP	Salix alba	ALB	-	Salix	cult./nat.	RO	Průhonice RILOG | orig. Corabia	43.7679492, 24.4899811	JW	-		086_albCor-464
A087	AF	DWI19-4801	MP	Salix alba	ALB	-	Salix	cult./nat.	FR	Průhonice RILOG | orig. Nogent-sur Vernisson	47.8282025, 2.7396339	JW	-		087_albCar-639
A088	AF	DWI19-4801	MP	Salix alba	ALB	-	Salix	cult.	HU	Průhonice RILOG		JW	-		088_albMLR-456
A089	AF	DWI19-4801	MP	Salix ×rubens	alb-fra	S. alba × S. fragilis	Salix	cult./nat.	CZ	Průhonice RILOG | orig. Stojice u Heřmanova Městce	49.9541069, 15.6133197	JW	-		089_albVit*005
A090	AF	DWI19-4801	MP	Salix alba	ALB	-	Salix	cult./nat.	HU	Průhonice RILOG | orig. Béda	/a	JW	-		090_albMLR-451
A091	AF	DWI19-4801	MP	Salix alba	ALB	-	Salix	cult.	CZ	Průhonice RILOG	/a	JW	-		091-albVoj-470
A092	AF	DWI19-4801	MP	Salix alba	ALB	-	Salix	cult./nat.	RO	Průhonice RILOG | orig. Bistret Segarsea	43.8788339, 23.4867317	JW	-		092_albBis-469
A094	AF	DWI19-4801	MP	Salix ×rubens	alb-fra	S. alba × S. fragilis	Salix	cult./nat.	RS	Průhonice RILOG | orig. Vojvodina, Novi Sad,	45.2270394, 19.8280075	JW	-		094_albJug-199
A095	AF	DWI19-4801	MP	Salix ×rubens	alb-fra	S. alba × S. fragilis	Salix	cult.	CZ	Průhonice RILOG | orig. Knínice	/a	JW	-		095_albKni-016
A096	AF	DWI19-4801	MP	Salix ×rubens	alb-fra	S. alba × S. fragilis	Salix	nat.	CZ	Bohemia, Nespeky, Modřanský potok	49.9182994, 14.6384978	JW	-		096_fraBrt-450
A097	AF	DWI19-4801	MP	Salix ×rubens	alb-fra	S. alba × S. fragilis	Salix	nat.	CZ	Bohemia, Nespeky, Modřanský potok	49.9178039, 14.6390906	JW	-		097_fraBrt-451
A098	AF	DWI19-4801	RJV	Salix fragilis	FRA	-	Salix	nat.	CZ	Moravia, alluvial forest between Litovel and Střeň	49.6980392, 17.1212089	RJV	J. Lukavský	50158	098_fraFF-JS09
A099	AF	DWI19-4801	RJV	Salix fragilis	FRA	-	Salix	nat.	CZ	Moravia, Střeň, alluvial forest	49.6843761, 17.1479058	RJV	J. Lukavský	50159	099_fraFF-JS19
A100	AF	DWI19-4801	RJV	Salix fragilis	FRA	-	Salix	nat.	CZ	Moravia, Mohelnice, gravel pit	49.7683889, 16.9682550	RJV	J. Lukavský	50160	100_fraFF-JS118
A102	AF	DWI19-4801	RJV	Salix fragilis	FRA	-	Salix	nat.	CZ	Moravia, Mohelnice, gravel pit	49.7684950, 16.9692481	RJV	J. Lukavský	50161	102_fraFF-JS136
A106	AF	DWI19-4801	RJV	Salix triandra	TRI	-	Salix	nat.	AM	Agarakadzor, Arpa river	39.7404411, 45.3436525	RJV	R. J. Vašut	50162	106_triTT-AM
A107	AF	DWI19-4801	RJV	Salix excelsa	EXC	-	Salix	nat.	AM	Agarakadzor, Arpa river	39.7404411, 45.3436525	RJV	R. J. Vašut	50163	107_excAT-AM
A108	AF	DWI19-4801	RJV	Salix ×rubens	alb-fra	S. alba × S. fragilis	Salix	nat.	PL	Kłodzko , Kamienčzyk	50.1248878, 16.6604775	RJV	R. J. Vašut	50164	108_hybAFT-PL
A109	AF	DWI19-4801	RJV	Salix ×rubens	alb-fra	S. alba × S. fragilis	Salix	nat.	SK	Blatnica, Velká Fatra, Gaderská dolina	48.9317281, 18.9358297	RJV	R. J. Vašut	50165	109_hybAFT-SK
A110	AF	DWI19-4801	RJV	Salix ×rubens	alb-fra	S. alba × S. fragilis	Salix	nat.	CZ	Moravia, Karlov pod Pradědem	50.0202056, 17.3026447	RJV	R. J. Vašut	50166	110_hybrAFT-HJ
A111	AF	DWI19-4801	RJV	Salix fragilis	FRA	-	Salix	nat.	CZ	Moravia, Karlov pod Pradědem	50.0204047, 17.3023442	RJV	R. J. Vašut	50167	111_fraAFT-HJ
A112	AF	DWI19-4801	RJV	Salix pentandra	PEN	-	Salix	nat.	CZ	Bohemia, Lanškroun, Ostrov	49.9340047, 16.5270061	RJV	R. J. Vašut	50168	112_penPP-Lans
A113	AF	DWI19-4801	RJV	Salix pentandra	PEN	-	Salix	nat.	CZ	Moravia, Karlov pod Pradědem	50.0199706, 17.2906122	RJV	R. J. Vašut	50169	113_penPP-HJ
A114	AF	DWI19-4801	RJV	Salix ×rubens	alb-fra	S. alba × S. fragilis	Salix	nat.	CZ	Moravia, Horka nad Moravou, alluvial forest	49.6602061, 17.2128081	RJV	J. Lukavský	50170	114_hybPT-JS71
A115	AF	DWI19-4801	RJV	Salix triandra	TRI	-	Salix	nat.	CZ	Moravia, Štěpánov, alluvial forest	49.6569750, 17.2149111	RJV	J. Lukavský	50171	115_triAFPT-JS51
X04	has-myr	DWI20-5556	RJV	Salix ×smithiana	cap-vim	S. caprea × S. viminalis	Vetrix	nat.	CZ	Moravia, Hustopeče nad Bečvou	49.5242378, 17.8510567	RJV	R. J. Vašut	50072
X05	has-myr	DWI20-5556	RJV	Salix purpurea	PUR	-	Vetrix	nat.	CZ	Moravia, Hustopeče nad Bečvou	49.5242378, 17.8510567	RJV	R. J. Vašut	50071
X06	has-myr	DWI20-5556	RJV	Salix ×smithiana	cap-vim	S. caprea × S. viminalis	Vetrix	nat.	CZ	Moravia, Beskydy Mts., Bílá, Kavalčanky	49.4225639, 18.4646600	RJV	R. J. Vašut	50070
X07	has-myr	DWI20-5556	RJV	Salix purpurea	PUR	-	Vetrix	nat.	CZ	Silesia, Baška, gravel banks, Ostravice river	49.6269028, 18.3643456	RJV	R. J. Vašut	50073
X12	has-myr	DWI20-5556	RJV	Salix purpurea	PUR	-	Vetrix	nat.	CZ	Silesia, Horní Lomná, gravel banks	49.5262503, 18.6380381	RJV	R. J. Vašut	50074
X18	has-myr	DWI20-5556	RJV	Salix purpurea	PUR	-	Vetrix	nat.	CZ	Moravia, Hruškovice	49.0478378, 17.2416772	RJV	L. Filipová	4088	LF 142
X23	has-myr	DWI20-5556	RJV	Salix purpurea	PUR	-	Vetrix	nat.	CZ	Moravia, Grygov, gravel pit	49.5276083, 17.2874922	RJV	R. J. Vašut	50075
X24	has-myr	DWI20-5556	RJV	Salix ×holosericea	cin-vim	S. cinerea × S. viminalis	Vetrix	nat.	CZ	Moravia, Grygov, gravel pit	49.5276083, 17.2874922	RJV	R. J. Vašut	50076
